# Supplementary material for: Commercial inpatient hospital price growth driven by system affiliation and nonprofit-status hospitals
Source: Health Aff Sch. 2024 Nov 1;2(11):qxae140. doi: 10.1093/haschl/qxae140 (PMC11559425; doi:10.1093/haschl/qxae140)
Supplement: qxae140_Supplementary_Data [file qxae140_supplementary_data.zip]

Archive with 3 entries (3 files):
- coi_disclosure_JYC.docx
- coi_disclosure_km.docx
- HAScholars_appendix_final.docx
